# Supplementary material for: 5,5′-(Butane-1,4-di­yl)bis­(1H-tetra­zole) dihydrate
Source: Acta Crystallogr Sect E Struct Rep Online. 2010 Nov 27;66(Pt 12):o3328. doi: 10.1107/S1600536810048993 (PMC3011479; doi:10.1107/S1600536810048993)
Supplement: Supplementary file 2 [file e-66-o3328-Isup2.hkl]

# 
# h,k,l, Fc-squared, Fo-squared, sigma(Fo-squared) and status flag 
# 
data_I
_shelx_title ' 1 in C2/c' 
_shelx_refln_list_code          4 
_shelx_F_calc_maximum      293.21 
_exptl_crystal_F_000       488.00 
_reflns_d_resolution_high  0.8396 
 
loop_ 
 _symmetry_equiv_pos_as_xyz 
 'x, y, z' 
 '-x, y, -z+1/2' 
 'x+1/2, y+1/2, z' 
 '-x+1/2, y+1/2, -z+1/2' 
 '-x, -y, -z' 
 'x, -y, z-1/2' 
 '-x+1/2, -y+1/2, -z' 
 'x+1/2, -y+1/2, z-1/2' 
 
_cell_length_a     6.9937 
_cell_length_b    11.5903 
_cell_length_c    14.0967 
_cell_angle_alpha  90.000 
_cell_angle_beta  100.716 
_cell_angle_gamma  90.000 
 
_shelx_F_squared_multiplier     1.000 
 
loop_ 
 _refln_index_h 
 _refln_index_k 
 _refln_index_l 
 _refln_F_squared_calc 
 _refln_F_squared_meas 
 _refln_F_squared_sigma 
 _refln_observed_status 
   2   0   0    85970.95    80253.55    959.68 o 
   4   0   0     8869.45     8593.72     90.76 o 
   6   0   0      755.69      588.96     15.34 o 
   8   0   0       54.68       40.49      9.88 o 
   1   1   0      132.81      118.39      2.69 o 
   3   1   0      256.90      234.59      4.07 o 
   5   1   0      119.39      104.32      4.35 o 
   7   1   0       33.25       30.35      4.58 o 
   0   2   0     5098.89     5019.87     87.25 o 
   2   2   0     3196.53     3191.88     34.94 o 
   4   2   0      571.79      499.85      6.18 o 
   6   2   0       36.88       41.69      4.56 o 
   8   2   0        1.68       -3.85      5.18 o 
   1   3   0        4.34       -0.30      1.40 o 
   3   3   0       28.07       41.37      2.52 o 
   5   3   0        6.88        6.10      2.83 o 
   7   3   0        0.64       -4.15      5.55 o 
   0   4   0     4482.99     4898.49     60.24 o 
   2   4   0     1490.80     1540.75     34.31 o 
   4   4   0       62.53       66.01      2.90 o 
   6   4   0        0.01       -3.55      3.05 o 
   1   5   0       71.77       68.23      2.51 o 
   3   5   0      111.62      115.57      3.67 o 
   5   5   0       30.80       48.77      3.89 o 
   7   5   0        6.27        9.96      4.61 o 
   0   6   0     3026.53     3347.20     59.37 o 
   2   6   0     1523.93     1568.00     23.21 o 
   4   6   0      387.18      364.34      7.15 o 
   6   6   0       81.85       76.47      5.75 o 
   1   7   0        2.73        3.93      1.89 o 
   3   7   0       18.79       22.57      3.45 o 
   5   7   0       11.13       15.48      3.95 o 
   7   7   0        1.86        3.25      6.31 o 
   0   8   0      237.78      236.64      6.05 o 
   2   8   0      138.77      151.73      4.54 o 
   4   8   0       18.50       22.10      3.89 o 
   6   8   0        0.17        1.14      5.54 o 
   1   9   0       53.94       63.17      3.84 o 
   3   9   0      179.04      170.87      5.25 o 
   5   9   0       81.82       80.31      5.90 o 
   0  10   0       32.63       27.32      6.83 o 
   2  10   0       19.63       17.32      4.78 o 
   4  10   0        2.73        3.74      4.25 o 
   1  11   0        9.89       10.52      4.33 o 
   3  11   0       41.12       53.36      6.05 o 
   0  12   0       48.67       54.71      8.28 o 
   2  12   0       28.73       29.54      5.59 o 
   4  12   0        6.34        8.84      6.59 o 
   1  13   0        1.25        6.46      4.63 o 
  -7   1   1       11.00       10.03      5.07 o 
  -5   1   1        2.08        2.71      2.53 o 
  -3   1   1      210.88      146.93      2.54 o 
  -1   1   1        0.20       -0.71      0.76 o 
   1   1   1       77.83       54.90      2.08 o 
   3   1   1       29.68       41.82      2.39 o 
   5   1   1       39.73       54.94      4.29 o 
   7   1   1        8.83       11.57      3.79 o 
  -8   2   1        1.70        5.44      5.44 o 
  -6   2   1       19.90       31.30      4.44 o 
  -4   2   1      177.04      181.49      3.61 o 
  -2   2   1      491.46      504.73      5.20 o 
   0   2   1      121.19      129.88      2.90 o 
   2   2   1       19.47       34.83      1.99 o 
   4   2   1        4.74        1.68      3.64 o 
   6   2   1        0.02       -1.96      3.07 o 
  -7   3   1        3.26       -2.85      4.07 o 
  -5   3   1      137.68      122.72      3.68 o 
  -3   3   1     1812.36     1729.94     19.22 o 
  -1   3   1     6716.49     6842.34    111.62 o 
   1   3   1     4023.12     4090.37     57.20 o 
   3   3   1      446.51      402.83      5.61 o 
   5   3   1       16.89       14.62      3.12 o 
   7   3   1        0.51       -1.02      4.33 o 
  -6   4   1        3.48        0.30      3.68 o 
  -4   4   1       16.59       23.37      2.56 o 
  -2   4   1       17.99       30.14      2.12 o 
   0   4   1       24.38       25.38      1.60 o 
   2   4   1        9.91       11.89      4.18 o 
   4   4   1        0.65        4.32      2.43 o 
   6   4   1        0.33       -0.01      3.18 o 
  -7   5   1        0.04       -4.45      4.30 o 
  -5   5   1        0.20        1.01      2.76 o 
  -3   5   1        2.39        5.67      2.24 o 
  -1   5   1      186.24      227.89      4.18 o 
   1   5   1      191.91      216.60      4.12 o 
   3   5   1       15.16       22.68      3.09 o 
   5   5   1        2.23        6.38      3.71 o 
   7   5   1        0.74       -3.23      5.91 o 
  -6   6   1       42.75       61.08      9.32 o 
  -4   6   1      252.01      251.60     10.69 o 
  -2   6   1      577.18      635.02      8.92 o 
   0   6   1      480.31      538.84      6.36 o 
   2   6   1       70.16       83.91      3.25 o 
   4   6   1        9.65       15.94      3.69 o 
   6   6   1        8.82        7.97      4.33 o 
  -7   7   1       37.37       31.81      7.04 o 
  -5   7   1      169.45      152.10      6.50 o 
  -3   7   1      643.70      633.33      9.66 o 
  -1   7   1     1501.82     1543.76     15.26 o 
   1   7   1      915.53      957.05     10.42 o 
   3   7   1      176.41      160.58      7.01 o 
   5   7   1       27.13       29.06      4.64 o 
  -6   8   1        0.78        6.34      5.72 o 
  -4   8   1        4.60        9.11      3.62 o 
  -2   8   1        0.07       -0.81      2.70 o 
   0   8   1       43.45       43.29      2.82 o 
   2   8   1       27.75       30.82      3.50 o 
   4   8   1        0.20       -1.42      3.70 o 
   6   8   1        4.16        9.40      5.88 o 
  -5   9   1       10.04       10.32      5.17 o 
  -3   9   1       53.45       61.55      4.64 o 
  -1   9   1      124.29      102.73      3.99 o 
   1   9   1      113.35       96.87      4.10 o 
   3   9   1       64.49       69.60      6.16 o 
   5   9   1       22.56       27.06      5.08 o 
  -4  10   1       33.76       48.20      6.16 o 
  -2  10   1       79.68       64.39      3.68 o 
   0  10   1       82.25       78.05      3.78 o 
   2  10   1       36.48       51.01      8.48 o 
   4  10   1        9.42       12.20      7.71 o 
  -5  11   1        0.01        3.93      5.42 o 
  -3  11   1        2.25        8.20      5.50 o 
  -1  11   1        8.29       17.43      5.95 o 
   1  11   1        2.13        4.28      5.02 o 
   3  11   1        0.84        0.16      4.46 o 
  -4  12   1        2.02        1.29      6.35 o 
  -2  12   1        3.58       14.11      4.91 o 
   0  12   1       56.80       81.55      5.43 o 
   2  12   1       70.63       80.04      5.42 o 
  -1  13   1      103.32      108.41      6.27 o 
   1  13   1       71.41       80.30      6.83 o 
  -8   0   2       31.78       20.41      8.60 o 
  -6   0   2      158.77      141.64      8.36 o 
  -4   0   2      516.35      564.84      8.36 o 
  -2   0   2     1023.59      983.66     14.34 o 
   0   0   2      470.34      399.53      8.36 o 
   2   0   2     4945.58     4683.04    109.26 o 
   4   0   2     1796.46     1735.37     38.36 o 
   6   0   2      266.74      239.78      7.75 o 
  -7   1   2       36.79       42.19      8.80 o 
  -5   1   2      339.26      332.51      5.04 o 
  -3   1   2     2490.04     2605.30     31.10 o 
  -1   1   2    10650.36     9785.61    138.31 o 
   1   1   2     9461.04     9534.60    150.21 o 
   3   1   2     2202.94     2266.57     52.61 o 
   5   1   2      309.73      304.49      5.89 o 
   7   1   2       25.00       28.37      4.24 o 
  -8   2   2        2.86       -1.79      4.88 o 
  -6   2   2       19.91       29.15      4.18 o 
  -4   2   2      127.89      120.16      3.68 o 
  -2   2   2     1422.17     1280.16     11.12 o 
   0   2   2     4166.87     3891.56     35.28 o 
   2   2   2     2658.35     2549.81     23.24 o 
   4   2   2      774.57      701.96     15.24 o 
   6   2   2      138.28      108.58      6.13 o 
  -7   3   2        0.02       -1.76      4.40 o 
  -5   3   2        1.04        2.71      2.51 o 
  -3   3   2        4.21        6.62      1.62 o 
  -1   3   2       47.34       50.14      2.15 o 
   1   3   2        0.08       -0.19      1.36 o 
   3   3   2        8.94       12.27      2.15 o 
   5   3   2        0.22       -2.68      2.84 o 
   7   3   2        0.29        1.04      3.70 o 
  -6   4   2       22.00       38.41      4.59 o 
  -4   4   2      146.12      153.76      3.42 o 
  -2   4   2      451.58      463.41      5.95 o 
   0   4   2      160.08      173.86      3.53 o 
   2   4   2       65.56       57.53      2.65 o 
   4   4   2       53.81       59.68      5.87 o 
   6   4   2        1.02       -2.90      3.07 o 
  -7   5   2        5.42        2.18      4.61 o 
  -5   5   2       48.40       56.87      4.04 o 
  -3   5   2      480.47      464.53      6.64 o 
  -1   5   2     2487.69     2639.04     23.88 o 
   1   5   2     2117.37     2260.22     57.41 o 
   3   5   2      361.44      367.03      9.53 o 
   5   5   2       33.71       31.64      4.42 o 
   7   5   2        1.89        4.80      5.83 o 
  -6   6   2        4.13        3.52      3.96 o 
  -4   6   2        3.72       12.37      3.31 o 
  -2   6   2       42.51       51.82      2.67 o 
   0   6   2       97.07      100.36      2.47 o 
   2   6   2      117.41      114.24      3.65 o 
   4   6   2       40.85       60.35      4.76 o 
   6   6   2        7.82        7.80      5.30 o 
  -7   7   2        6.85        7.18      6.37 o 
  -5   7   2       71.51       66.55      9.08 o 
  -3   7   2      344.16      321.02     12.77 o 
  -1   7   2      572.20      554.97      6.80 o 
   1   7   2      392.43      394.27      5.63 o 
   3   7   2      131.92      121.56      4.47 o 
   5   7   2       16.47       21.36      4.53 o 
  -6   8   2       95.77       95.07      6.48 o 
  -4   8   2      452.67      418.85      7.95 o 
  -2   8   2     1401.60     1354.19     16.70 o 
   0   8   2     1984.30     2002.22     22.92 o 
   2   8   2     1217.91     1196.78     17.11 o 
   4   8   2      345.95      335.29     24.19 o 
   6   8   2       46.35       57.22      9.20 o 
  -5   9   2       25.03       38.96      8.68 o 
  -3   9   2      305.81      286.61     10.03 o 
  -1   9   2     1131.17     1054.39     14.00 o 
   1   9   2     1218.77     1140.83     15.05 o 
   3   9   2      434.24      410.55     10.28 o 
   5   9   2       62.49       77.06      6.21 o 
  -4  10   2       86.60       80.74      7.47 o 
  -2  10   2      140.48      126.00      4.52 o 
   0  10   2      100.67       99.83      5.28 o 
   2  10   2        5.81        8.22      3.43 o 
   4  10   2        9.00        8.27      4.88 o 
  -5  11   2       15.11       28.70      6.20 o 
  -3  11   2      109.18      106.04      4.59 o 
  -1  11   2      300.89      282.09      8.31 o 
   1  11   2      325.20      310.99      8.89 o 
   3  11   2      135.47      129.55      6.59 o 
  -4  12   2        5.23        6.35      7.07 o 
  -2  12   2        6.45        2.79      4.05 o 
   0  12   2        1.31        0.67      4.05 o 
   2  12   2        0.11       12.09      4.80 o 
  -1  13   2       22.99       35.60      5.62 o 
   1  13   2       19.47       37.70      6.22 o 
  -7   1   3       15.45       13.62      4.82 o 
  -5   1   3       55.60       73.32      4.47 o 
  -3   1   3      683.67      661.78      6.55 o 
  -1   1   3     4227.38     4294.93     66.93 o 
   1   1   3     4657.45     4917.54     94.60 o 
   3   1   3     1233.18     1152.87     26.84 o 
   5   1   3      117.14       95.65      4.49 o 
   7   1   3        7.65        4.97      3.90 o 
  -8   2   3        9.63       12.63      5.88 o 
  -6   2   3       79.67       74.39      8.96 o 
  -4   2   3      673.13      655.90      7.08 o 
  -2   2   3     4057.14     4115.67     42.16 o 
   0   2   3     5229.98     5302.69     56.02 o 
   2   2   3     1232.93     1226.26     14.18 o 
   4   2   3      128.09      102.76      3.54 o 
   6   2   3        4.01        0.50      4.96 o 
  -7   3   3       10.53       12.76      5.06 o 
  -5   3   3       74.62       76.21      3.94 o 
  -3   3   3      111.10      105.77      2.49 o 
  -1   3   3      147.69      145.42      2.70 o 
   1   3   3      867.89      846.41     23.98 o 
   3   3   3      220.22      216.28      5.96 o 
   5   3   3       10.73       19.94      3.38 o 
   7   3   3        0.05       -2.44      3.94 o 
  -6   4   3        3.36        1.60      3.39 o 
  -4   4   3        4.48        8.23      2.02 o 
  -2   4   3       53.20       53.26      1.80 o 
   0   4   3      270.22      325.28      4.68 o 
   2   4   3      179.43      184.41      5.07 o 
   4   4   3       67.60       60.35      3.77 o 
   6   4   3        6.32        0.22      5.24 o 
  -7   5   3       30.91       45.47      6.90 o 
  -5   5   3      188.49      193.42      7.00 o 
  -3   5   3      979.86      994.19     10.13 o 
  -1   5   3     2742.13     2992.41     28.31 o 
   1   5   3     1747.50     1929.86     40.10 o 
   3   5   3      270.03      288.48      5.95 o 
   5   5   3       26.76       31.14      4.34 o 
   7   5   3        3.92       -4.78      4.32 o 
  -6   6   3        0.76       -3.43      3.98 o 
  -4   6   3       81.37       80.51      4.99 o 
  -2   6   3      738.35      764.29      9.21 o 
   0   6   3     1350.61     1471.69     14.36 o 
   2   6   3      634.94      667.72     18.95 o 
   4   6   3       84.73       87.05      7.02 o 
   6   6   3        7.02       -2.52      4.08 o 
  -7   7   3        1.84        6.24      6.18 o 
  -5   7   3        0.01        4.29      4.74 o 
  -3   7   3       23.91       37.44      4.60 o 
  -1   7   3      245.67      263.45      5.27 o 
   1   7   3      389.68      404.91      5.78 o 
   3   7   3      125.92      130.30      4.66 o 
   5   7   3       16.91       16.32      4.81 o 
  -6   8   3        5.71        9.85      5.59 o 
  -4   8   3        0.43        0.43      4.29 o 
  -2   8   3       82.56       83.05      3.70 o 
   0   8   3      179.22      178.06      4.82 o 
   2   8   3       48.25       69.68      5.95 o 
   4   8   3        2.43        6.29      3.77 o 
   6   8   3        0.49       -0.37      4.57 o 
  -5   9   3        7.59       16.11      5.67 o 
  -3   9   3       15.38       16.90      4.18 o 
  -1   9   3        6.46        5.41      3.08 o 
   1   9   3       12.83       14.59      3.35 o 
   3   9   3       36.01       50.25      7.27 o 
   5   9   3       20.75       22.74      6.25 o 
  -4  10   3       34.06       41.15      6.43 o 
  -2  10   3       99.65       78.45      3.95 o 
   0  10   3      125.96       86.56      4.14 o 
   2  10   3       55.51       63.20      5.11 o 
   4  10   3        7.68        4.33      5.35 o 
  -5  11   3        1.81        8.24      5.35 o 
  -3  11   3       12.07       14.28      5.06 o 
  -1  11   3       35.76       38.57      4.70 o 
   1  11   3       53.40       62.80      5.13 o 
   3  11   3       30.64       37.19      6.05 o 
  -4  12   3       99.29      102.27      6.53 o 
  -2  12   3      294.92      282.73      8.69 o 
   0  12   3      327.27      309.74      9.23 o 
   2  12   3      122.48      120.77      6.36 o 
  -1  13   3        0.03       -5.90      3.93 o 
   1  13   3        4.18        2.39      4.51 o 
  -8   0   4        6.84        6.51      7.39 o 
  -6   0   4       15.15       28.04      6.83 o 
  -4   0   4       11.11       21.73      2.83 o 
  -2   0   4     1528.00     1551.47     17.45 o 
   0   0   4     5331.97     5677.05     98.66 o 
   2   0   4     2046.18     2195.42     63.59 o 
   4   0   4      171.76      169.08      6.22 o 
   6   0   4        0.32        0.60      4.74 o 
  -7   1   4        2.16       -0.20      4.49 o 
  -5   1   4        1.60        2.06      2.50 o 
  -3   1   4      121.27      106.27      2.20 o 
  -1   1   4      881.48      754.56      8.95 o 
   1   1   4     1119.34     1018.61     10.61 o 
   3   1   4      328.25      318.29      5.20 o 
   5   1   4      105.36       96.54      4.65 o 
   7   1   4       29.34       25.84      4.57 o 
  -8   2   4        0.99       -3.53      4.95 o 
  -6   2   4        0.22       -0.20      3.48 o 
  -4   2   4        0.33        1.38      1.66 o 
  -2   2   4        1.27        2.55      1.21 o 
   0   2   4       12.00       24.08      2.02 o 
   2   2   4       71.86       80.33      2.99 o 
   4   2   4       25.32       36.73      3.44 o 
   6   2   4        5.42        2.00      3.45 o 
  -7   3   4        4.94       15.66     14.34 o 
  -5   3   4        3.89        6.55      2.91 o 
  -3   3   4        2.72        1.97      1.28 o 
  -1   3   4      146.28      140.40      2.79 o 
   1   3   4      121.67      127.62      2.72 o 
   3   3   4        7.60        6.79      2.62 o 
   5   3   4        9.63        7.69      3.75 o 
   7   3   4        1.41       -0.35      3.88 o 
  -6   4   4        8.74        6.24      3.37 o 
  -4   4   4      265.08      227.93      4.68 o 
  -2   4   4     1554.30     1552.49     13.59 o 
   0   4   4     2416.50     2610.57     31.38 o 
   2   4   4     1060.20     1072.57     13.15 o 
   4   4   4      130.08      121.13      5.15 o 
   6   4   4        5.32        1.72      3.92 o 
  -7   5   4        8.07        3.97      5.15 o 
  -5   5   4       55.25       63.44      6.84 o 
  -3   5   4      268.96      259.22      7.00 o 
  -1   5   4      231.01      251.93      4.35 o 
   1   5   4        0.00        3.61      2.01 o 
   3   5   4       18.29       27.39      3.61 o 
   5   5   4       11.43       24.65      5.96 o 
   7   5   4        3.24        0.42      4.26 o 
  -6   6   4        0.42       -2.15      4.36 o 
  -4   6   4        0.00       -0.89      3.35 o 
  -2   6   4       11.22       19.11      2.42 o 
   0   6   4       86.48       81.53      4.33 o 
   2   6   4       75.77       74.50      3.74 o 
   4   6   4       22.70       33.91      4.81 o 
   6   6   4        7.38        3.96      4.10 o 
  -7   7   4        1.19       -9.24      8.28 o 
  -5   7   4       20.01       24.10      4.77 o 
  -3   7   4      190.57      193.74      5.25 o 
  -1   7   4      669.15      678.96      9.66 o 
   1   7   4      703.75      688.82     10.22 o 
   3   7   4      271.13      252.43      6.07 o 
   5   7   4       51.41       64.01      9.03 o 
  -6   8   4        0.33       -3.72      4.97 o 
  -4   8   4        0.84       -1.39      3.76 o 
  -2   8   4        2.04        5.17      2.79 o 
   0   8   4       34.13       48.45      4.02 o 
   2   8   4       42.37       58.54      8.84 o 
   4   8   4       23.48       30.32      8.76 o 
   6   8   4        4.66       15.99      6.91 o 
  -5   9   4      238.23      221.70      8.07 o 
  -3   9   4      795.26      747.14     14.28 o 
  -1   9   4      937.62      946.56     16.13 o 
   1   9   4      288.22      301.82      7.26 o 
   3   9   4       13.58       26.43      7.47 o 
   5   9   4        1.27        8.22      6.01 o 
  -4  10   4      273.18      250.19      9.88 o 
  -2  10   4      659.02      579.46      9.75 o 
   0  10   4      855.35      735.35     11.45 o 
   2  10   4      660.01      584.73     17.92 o 
   4  10   4      247.76      217.07     11.53 o 
  -3  11   4       45.76       44.64      6.46 o 
  -1  11   4       38.51       36.12      4.36 o 
   1  11   4        3.82        2.61      3.51 o 
   3  11   4        3.62       11.46      4.40 o 
  -2  12   4       17.25       25.53      5.65 o 
   0  12   4       33.69       46.20      5.05 o 
   2  12   4       26.14       25.92      6.35 o 
  -1  13   4        0.16        9.11      4.76 o 
   1  13   4        6.48       11.63      4.91 o 
  -7   1   5        0.78       -4.80      4.31 o 
  -5   1   5       23.95       27.28      3.55 o 
  -3   1   5      312.36      291.46      4.29 o 
  -1   1   5     1196.16     1286.23     17.11 o 
   1   1   5      756.85      830.97     11.63 o 
   3   1   5       46.34       56.03      4.82 o 
   5   1   5        4.91        9.68      5.55 o 
   7   1   5        3.68        3.01      3.74 o 
  -8   2   5        0.38       -1.50      5.21 o 
  -6   2   5        0.41        1.19      6.27 o 
  -4   2   5        0.79        2.84      2.20 o 
  -2   2   5      360.61      446.90      5.47 o 
   0   2   5     2054.73     2306.96     25.63 o 
   2   2   5      901.60      910.60     11.65 o 
   4   2   5      122.45      132.82      4.78 o 
   6   2   5       16.63       14.66      3.88 o 
  -7   3   5       18.10       16.90      5.22 o 
  -5   3   5       31.72       46.85      4.44 o 
  -3   3   5        7.51        4.46      1.85 o 
  -1   3   5      378.97      320.38      7.71 o 
   1   3   5      254.18      229.58      3.84 o 
   3   3   5       16.32       19.87      3.31 o 
   5   3   5        0.01       -1.24      3.57 o 
   7   3   5        0.08       -6.75      4.50 o 
  -6   4   5       96.64       86.04      5.07 o 
  -4   4   5      611.57      570.83      7.74 o 
  -2   4   5     1680.82     1799.96     21.26 o 
   0   4   5     1414.21     1652.23     16.70 o 
   2   4   5      603.00      714.38      9.87 o 
   4   4   5      101.44       97.74      7.07 o 
   6   4   5        6.17        0.41      3.96 o 
  -7   5   5       16.70        4.34      7.95 o 
  -5   5   5       27.05       39.02      4.91 o 
  -3   5   5       11.44       18.24      2.32 o 
  -1   5   5        6.66        9.19      2.57 o 
   1   5   5      134.84      140.77      4.84 o 
   3   5   5      143.74      152.56      4.79 o 
   5   5   5       29.73       30.98      4.52 o 
  -6   6   5       37.28       63.04      6.18 o 
  -4   6   5      196.60      199.97      6.00 o 
  -2   6   5      373.36      387.06      5.90 o 
   0   6   5      173.15      195.56      4.39 o 
   2   6   5        5.02        9.06      3.09 o 
   4   6   5        0.02       -0.23      4.57 o 
   6   6   5        0.12       -1.27      4.40 o 
  -7   7   5        3.25       -6.91      7.31 o 
  -5   7   5       12.56       20.71      4.77 o 
  -3   7   5       32.16       41.05      9.26 o 
  -1   7   5        6.86        2.85      2.34 o 
   1   7   5       44.38       67.67      4.51 o 
   3   7   5       93.89       90.41      5.80 o 
   5   7   5       50.45       55.55      8.68 o 
  -6   8   5        6.14        4.88      7.39 o 
  -4   8   5       31.31       33.44      5.04 o 
  -2   8   5       42.77       47.29      3.59 o 
   0   8   5       15.24       13.15      3.26 o 
   2   8   5        4.54       11.38      4.79 o 
   4   8   5        6.51        3.10      4.87 o 
  -5   9   5       74.73       81.52      8.44 o 
  -3   9   5      163.53      164.50      7.39 o 
  -1   9   5      184.22      184.87      7.75 o 
   1   9   5      135.94      130.33      4.89 o 
   3   9   5       48.75       79.65     11.17 o 
   5   9   5        7.97        5.13      7.35 o 
  -4  10   5       33.06       37.39      6.15 o 
  -2  10   5       91.32       89.43      5.42 o 
   0  10   5      134.58      120.49      4.68 o 
   2  10   5       96.34       93.42      5.93 o 
   4  10   5       31.24       41.43      7.07 o 
  -3  11   5        1.81        0.71      4.71 o 
  -1  11   5        2.68        5.38      3.56 o 
   1  11   5        0.54        2.07      3.44 o 
   3  11   5        0.05       -2.74      3.93 o 
  -2  12   5       15.91       23.89      5.79 o 
   0  12   5       66.77       85.64      9.05 o 
   2  12   5       68.54       94.79      8.51 o 
  -1  13   5       10.87       20.81      7.79 o 
  -8   0   6       10.10        7.23      7.15 o 
  -6   0   6      154.30      144.37      8.28 o 
  -4   0   6     1384.96     1303.79     21.08 o 
  -2   0   6     3441.03     3536.68     44.11 o 
   0   0   6     1100.73     1078.48     21.45 o 
   2   0   6       15.66       20.25      4.98 o 
   4   0   6       45.90       72.72      6.50 o 
   6   0   6       47.14       49.06      6.56 o 
  -7   1   6        1.81       -0.78      4.85 o 
  -5   1   6       38.61       45.44      4.02 o 
  -3   1   6      273.76      250.38      3.99 o 
  -1   1   6      431.08      431.27      5.83 o 
   1   1   6      222.63      223.17      5.74 o 
   3   1   6       29.05       32.84      4.75 o 
   5   1   6        0.09       -2.15      3.24 o 
   7   1   6        0.00       -2.98      4.03 o 
  -8   2   6        7.15        7.69      8.84 o 
  -6   2   6       56.05       70.41      5.64 o 
  -4   2   6      391.25      369.38      5.62 o 
  -2   2   6     1789.04     1796.30     17.49 o 
   0   2   6     2778.05     2931.40     32.35 o 
   2   2   6      845.13      819.43     16.31 o 
   4   2   6       92.72       95.03      4.55 o 
   6   2   6        7.90        4.82      4.36 o 
  -7   3   6        0.50        3.72      4.74 o 
  -5   3   6       15.37       29.76      4.13 o 
  -3   3   6      108.93      107.07      2.89 o 
  -1   3   6      357.92      385.37      5.32 o 
   1   3   6       92.78      100.08      3.61 o 
   3   3   6        0.44       -0.34      3.08 o 
   5   3   6        0.07       -4.41      3.60 o 
  -6   4   6       14.65       16.53      8.40 o 
  -4   4   6      126.48      122.61      3.56 o 
  -2   4   6      143.69      153.95      3.15 o 
   0   4   6        2.19        1.75      1.87 o 
   2   4   6       85.26       77.85      4.42 o 
   4   4   6       38.72       52.74      6.45 o 
   6   4   6        4.49        2.77      4.17 o 
  -7   5   6        1.08        3.56      6.69 o 
  -5   5   6        0.62       -0.42      3.72 o 
  -3   5   6       39.85       50.92      4.05 o 
  -1   5   6      450.24      407.75      6.01 o 
   1   5   6      380.74      349.56      5.45 o 
   3   5   6       56.68       63.13      9.55 o 
   5   5   6        1.44       -1.14      4.06 o 
  -6   6   6        1.78       -7.79      8.56 o 
  -4   6   6        0.58       -1.11      3.57 o 
  -2   6   6       80.39       67.67      3.69 o 
   0   6   6      244.52      233.72      5.03 o 
   2   6   6      116.76      103.93      5.67 o 
   4   6   6       33.44       29.34      5.22 o 
   6   6   6       10.16        1.40      4.56 o 
  -5   7   6        3.18        1.07      5.88 o 
  -3   7   6       16.07       21.52      4.35 o 
  -1   7   6       13.17       25.45      3.39 o 
   1   7   6        0.04       -0.97      3.14 o 
   3   7   6        7.08        3.25      4.78 o 
   5   7   6        4.81        6.89      5.61 o 
  -6   8   6       34.15       36.97      8.32 o 
  -4   8   6      122.12      120.39      5.47 o 
  -2   8   6      201.67      192.85      6.07 o 
   0   8   6      158.68      160.74      5.15 o 
   2   8   6       62.45       79.16      6.79 o 
   4   8   6       26.13       15.22      9.00 o 
  -5   9   6       65.46       83.51     13.70 o 
  -3   9   6      433.84      396.34      9.10 o 
  -1   9   6     1265.01     1127.08     15.74 o 
   1   9   6     1285.54     1185.72     16.42 o 
   3   9   6      485.37      444.95     16.91 o 
  -4  10   6        4.87        3.70      5.15 o 
  -2  10   6        0.49       -0.46      4.12 o 
   0  10   6        0.24        2.71      3.25 o 
   2  10   6        2.14       -0.06      3.86 o 
   4  10   6        5.03        5.41      7.19 o 
  -3  11   6       86.99      111.23      8.35 o 
  -1  11   6      190.11      167.80      6.95 o 
   1  11   6      201.28      186.26      6.12 o 
   3  11   6       92.71       90.69      5.34 o 
  -2  12   6        0.14       -2.91      4.94 o 
   0  12   6        0.71        7.58      3.84 o 
   2  12   6        0.03        1.46      4.19 o 
  -7   1   7       20.38       33.74      8.76 o 
  -5   1   7      123.72      132.36      4.53 o 
  -3   1   7      544.49      526.00     12.65 o 
  -1   1   7     1345.33     1372.91     12.31 o 
   1   1   7      605.14      546.56     29.28 o 
   3   1   7      108.71       93.72     11.45 o 
   5   1   7       40.16       45.36      5.78 o 
  -6   2   7        8.08        6.64      3.89 o 
  -4   2   7       72.72       78.12      3.69 o 
  -2   2   7      461.33      470.02      9.18 o 
   0   2   7      389.18      406.14      6.71 o 
   2   2   7        6.24       17.82      6.96 o 
   4   2   7       14.60       17.67      4.03 o 
   6   2   7        7.86        7.12      5.02 o 
  -7   3   7       19.24       27.90      5.31 o 
  -5   3   7      205.11      216.40      6.04 o 
  -3   3   7      853.72      846.52      9.69 o 
  -1   3   7      970.79      975.51      9.27 o 
   1   3   7      288.19      324.19      6.27 o 
   3   3   7       37.22       59.73      4.55 o 
   5   3   7        3.98        0.56      4.15 o 
  -6   4   7       39.99       40.91      7.30 o 
  -4   4   7      104.84       92.45      5.87 o 
  -2   4   7       32.38       43.40      5.17 o 
   0   4   7       24.30       35.39      2.84 o 
   2   4   7       89.15       87.13      3.71 o 
   4   4   7       49.96       64.63      5.24 o 
   6   4   7        9.14        6.03      4.20 o 
  -7   5   7       12.42        6.09      7.11 o 
  -5   5   7      122.76      116.83      7.87 o 
  -3   5   7      538.69      558.59      9.36 o 
  -1   5   7      872.51      933.88     10.94 o 
   1   5   7      540.87      600.45      9.90 o 
   3   5   7      110.71      130.11      5.05 o 
   5   5   7        5.02        0.52      4.18 o 
  -6   6   7       12.56       16.33      7.29 o 
  -4   6   7        0.38       -3.92      3.44 o 
  -2   6   7       87.93      110.00      4.55 o 
   0   6   7      345.06      394.62      6.76 o 
   2   6   7      214.69      234.69      7.83 o 
   4   6   7       53.54       58.92      6.93 o 
  -5   7   7       37.28       59.33     11.92 o 
  -3   7   7      198.48      170.99      5.85 o 
  -1   7   7      703.39      663.81      9.20 o 
   1   7   7      794.37      734.84     10.26 o 
   3   7   7      335.27      299.75      9.40 o 
   5   7   7       78.90       84.64      8.35 o 
  -6   8   7       13.26       13.05      7.45 o 
  -4   8   7        8.26       14.82      6.28 o 
  -2   8   7        0.72       -2.26      3.99 o 
   0   8   7       11.28        0.43      3.04 o 
   2   8   7       12.32        7.73      4.62 o 
   4   8   7        6.61        4.31      5.51 o 
  -5   9   7        0.59        2.92      5.80 o 
  -3   9   7        4.10        1.37      4.20 o 
  -1   9   7        8.45        7.88      3.17 o 
   1   9   7       10.95        9.33      4.85 o 
   3   9   7        6.72        6.77      8.64 o 
  -4  10   7        0.37        6.61      5.08 o 
  -2  10   7        0.05       -2.93      4.15 o 
   0  10   7        0.58       -1.15      3.40 o 
   2  10   7        3.59        1.03      4.06 o 
  -3  11   7      121.62      122.76      6.70 o 
  -1  11   7      111.42      114.41     10.08 o 
   1  11   7       46.96       62.70      8.30 o 
  -2  12   7        3.77        1.14      5.40 o 
   0  12   7        3.62        4.33      3.87 o 
  -6   0   8      108.03       86.80     10.56 o 
  -4   0   8      705.35      719.15     14.13 o 
  -2   0   8     4291.46     4559.13     56.75 o 
   0   0   8     7290.36     7825.82    136.50 o 
   2   0   8     3169.94     3106.98     59.21 o 
   4   0   8      632.52      593.95     18.80 o 
   6   0   8       72.66       59.37     10.93 o 
  -7   1   8       15.55       21.06      5.55 o 
  -5   1   8       55.79       63.07      6.76 o 
  -3   1   8      200.73      214.93      5.11 o 
  -1   1   8      529.34      557.14      6.22 o 
   1   1   8      466.51      448.68     13.38 o 
   3   1   8      108.97      112.01      6.15 o 
   5   1   8        4.26       13.45      5.65 o 
  -6   2   8        1.28        2.91      3.71 o 
  -4   2   8       18.57       27.71      4.18 o 
  -2   2   8      110.14      101.89      2.91 o 
   0   2   8       83.93       95.88      3.10 o 
   2   2   8        5.38        5.57      3.57 o 
   4   2   8        0.50       -4.36      4.27 o 
   6   2   8        0.25        5.15      4.80 o 
  -7   3   8        0.63       -3.24      5.81 o 
  -5   3   8       15.59       23.90      3.98 o 
  -3   3   8      138.77      136.01      3.42 o 
  -1   3   8      404.96      425.87      5.43 o 
   1   3   8      358.02      389.67      7.26 o 
   3   3   8      111.17      108.67      5.92 o 
   5   3   8       18.52       28.76      4.90 o 
  -6   4   8        0.00       -4.75      5.58 o 
  -4   4   8       49.10       54.73      4.93 o 
  -2   4   8      525.81      489.48      8.42 o 
   0   4   8      907.58      913.11     10.91 o 
   2   4   8      319.75      302.67      8.52 o 
   4   4   8       32.34       39.05      4.71 o 
   6   4   8        1.33       11.09     15.28 o 
  -7   5   8        4.50        7.13     14.10 o 
  -5   5   8       34.48       56.35      7.11 o 
  -3   5   8      120.23       81.30      4.58 o 
  -1   5   8       59.18       76.61     15.95 o 
   1   5   8        0.78        2.83      3.22 o 
   3   5   8       13.64       19.82      5.40 o 
   5   5   8        8.35        8.48      4.80 o 
  -6   6   8       59.23       90.74      9.56 o 
  -4   6   8      267.49      258.60      6.75 o 
  -2   6   8      654.51      603.53     10.31 o 
   0   6   8      618.27      634.98     18.16 o 
   2   6   8      244.01      246.85      8.18 o 
   4   6   8       64.62       85.27      8.72 o 
  -5   7   8      114.73      102.88     17.88 o 
  -3   7   8      205.86      179.62      6.10 o 
  -1   7   8      183.75      169.33      9.64 o 
   1   7   8       49.04       59.86      4.63 o 
   3   7   8        1.97       -1.11      5.78 o 
   5   7   8        0.10       -7.87      5.24 o 
  -6   8   8        0.03       -5.05      6.77 o 
  -4   8   8       14.30       16.00      6.78 o 
  -2   8   8       68.45       74.54     12.29 o 
   0   8   8       72.85       92.73      4.87 o 
   2   8   8       11.27       19.71      5.25 o 
   4   8   8        1.05        1.37      5.74 o 
  -5   9   8        1.74       -3.35      5.26 o 
  -3   9   8        1.45       -0.85      4.35 o 
  -1   9   8        9.95       15.29      4.47 o 
   1   9   8       52.45       69.27      7.05 o 
   3   9   8       66.58       82.73      8.07 o 
  -4  10   8        1.85       -3.44      5.79 o 
  -2  10   8        7.82       10.62      5.86 o 
   0  10   8        8.85       25.60      4.30 o 
   2  10   8        1.83        4.08      4.07 o 
  -3  11   8        0.04        6.23      5.48 o 
  -1  11   8        0.01       -2.60      5.04 o 
   1  11   8        0.85        4.24      8.57 o 
   0  12   8        9.70       13.39      5.82 o 
  -7   1   9        5.76       11.67      5.32 o 
  -5   1   9        0.71       -0.30      3.07 o 
  -3   1   9       12.62       28.47      3.44 o 
  -1   1   9       49.41       57.00      4.12 o 
   1   1   9       23.90       41.68      4.00 o 
   3   1   9        0.53       -1.76      4.36 o 
   5   1   9        2.29       -0.70      5.57 o 
  -6   2   9        3.44       11.00      4.06 o 
  -4   2   9        8.07       12.02      3.42 o 
  -2   2   9        7.85       11.08      2.37 o 
   0   2   9      193.02      185.38      4.27 o 
   2   2   9      262.44      231.02     14.78 o 
   4   2   9       96.99       86.96      6.07 o 
  -7   3   9        0.03        9.00      6.87 o 
  -5   3   9       22.09       23.16      5.82 o 
  -3   3   9      322.36      291.64      6.30 o 
  -1   3   9      978.72      916.23      9.30 o 
   1   3   9      806.52      762.80     11.51 o 
   3   3   9      263.01      225.47     10.00 o 
   5   3   9       48.01       47.38     15.91 o 
  -6   4   9       12.45        8.91      6.52 o 
  -4   4   9      100.10      101.93      6.27 o 
  -2   4   9      344.56      362.14      7.31 o 
   0   4   9      440.91      438.93      6.96 o 
   2   4   9      180.90      187.07      7.29 o 
   4   4   9       18.86       31.49      8.03 o 
  -7   5   9       10.47       13.62      8.23 o 
  -5   5   9       46.58       50.81      7.54 o 
  -3   5   9       67.58       66.73     10.65 o 
  -1   5   9        4.15        9.64      4.02 o 
   1   5   9       39.43      112.62     46.76 o 
   3   5   9       76.81       76.00     14.54 o 
   5   5   9       35.15       42.59      8.88 o 
  -6   6   9       80.90       93.95     14.90 o 
  -4   6   9      383.23      364.00      8.11 o 
  -2   6   9      915.66      901.17     13.74 o 
   0   6   9      825.24      831.05     10.99 o 
   2   6   9      269.11      259.87      8.46 o 
   4   6   9       52.83       59.40     10.93 o 
  -5   7   9      234.53      203.44     14.18 o 
  -3   7   9      735.44      657.51     11.50 o 
  -1   7   9      977.98      922.58     29.13 o 
   1   7   9      425.91      413.84      8.47 o 
   3   7   9       62.33       81.33      8.68 o 
  -4   8   9       35.06       29.08      5.29 o 
  -2   8   9       58.59       61.94      5.65 o 
   0   8   9       41.07       51.79      4.47 o 
   2   8   9       29.70       36.01      6.32 o 
   4   8   9       16.03        9.66      8.92 o 
  -5   9   9       12.21       13.24      9.44 o 
  -3   9   9       45.18       55.57      5.95 o 
  -1   9   9       75.37       91.50      6.72 o 
   1   9   9       73.34       84.65      6.06 o 
   3   9   9       48.40       58.33     11.69 o 
  -4  10   9        0.63       -2.05      4.77 o 
  -2  10   9        0.44        3.61      4.75 o 
   0  10   9        0.58        2.12      4.98 o 
   2  10   9        0.26        6.16      5.37 o 
  -3  11   9      128.45      143.46      7.30 o 
  -1  11   9      238.53      234.10      8.80 o 
   1  11   9      162.90      168.01      6.80 o 
  -6   0  10       65.69       73.44     14.70 o 
  -4   0  10      303.14      304.42      9.16 o 
  -2   0  10      582.35      557.67     11.83 o 
   0   0  10      233.50      232.91     12.73 o 
   2   0  10       12.58        3.70      5.95 o 
   4   0  10        1.75       -5.22      7.07 o 
  -7   1  10       72.42      104.80      6.74 o 
  -5   1  10      296.47      289.89      6.50 o 
  -3   1  10      611.68      583.02      9.58 o 
  -1   1  10      554.03      587.53     12.84 o 
   1   1  10      304.60      315.87     11.32 o 
   3   1  10      139.28      131.52      6.59 o 
   5   1  10       33.74       50.94      7.73 o 
  -6   2  10       37.00       49.81      6.58 o 
  -4   2  10      106.31       93.40      6.17 o 
  -2   2  10      122.31      120.43      3.62 o 
   0   2  10       57.55       61.32      3.11 o 
   2   2  10       34.33       44.60      5.73 o 
   4   2  10       17.89       26.90      5.87 o 
  -7   3  10        0.00       -4.02      6.10 o 
  -5   3  10       17.59       18.83      6.14 o 
  -3   3  10      126.55      109.10      8.92 o 
  -1   3  10      182.44      175.27      9.96 o 
   1   3  10       97.44       87.04      6.63 o 
   3   3  10       40.17       43.33      6.09 o 
   5   3  10        8.14        7.12      5.59 o 
  -6   4  10       37.19       48.78     11.29 o 
  -4   4  10      176.75      174.63      7.61 o 
  -2   4  10      313.21      299.19      6.96 o 
   0   4  10      125.27      124.06      4.21 o 
   2   4  10        4.14        4.73      4.34 o 
   4   4  10        0.23       -3.77      6.23 o 
  -5   5  10       43.80       73.13     21.17 o 
  -3   5  10      199.90      175.11      5.73 o 
  -1   5  10      491.29      458.58     10.19 o 
   1   5  10      394.93      355.10      7.66 o 
   3   5  10      127.52      116.57      6.60 o 
  -6   6  10       26.34       45.48      8.08 o 
  -4   6  10       32.49       49.15      6.97 o 
  -2   6  10        8.22       15.86      4.20 o 
   0   6  10        0.95       -0.36      2.94 o 
   2   6  10        3.50        2.43      5.70 o 
   4   6  10        1.70        1.90      5.51 o 
  -5   7  10      140.08      125.16      7.78 o 
  -3   7  10      501.80      410.48     18.55 o 
  -1   7  10      723.71      620.33     11.32 o 
   1   7  10      468.27      407.51      8.67 o 
   3   7  10      137.95      123.49      8.40 o 
  -4   8  10        1.00        8.47      6.32 o 
  -2   8  10        0.52       -1.19      3.77 o 
   0   8  10       22.64       33.05      5.19 o 
   2   8  10       49.54       73.42      6.10 o 
  -3   9  10       35.82       31.97      5.45 o 
  -1   9  10       18.04        9.19      4.61 o 
   1   9  10        2.04        3.52      3.92 o 
  -2  10  10       49.13       59.71      6.47 o 
   0  10  10       36.02       63.11      7.58 o 
  -1  11  10       24.84       39.05      6.99 o 
  -7   1  11       17.68       23.41      7.28 o 
  -5   1  11       70.49       83.14     10.05 o 
  -3   1  11      189.93      173.50      5.29 o 
  -1   1  11      283.51      282.27     11.29 o 
   1   1  11      213.05      200.02      7.08 o 
   3   1  11       60.91       87.59      7.44 o 
   5   1  11        6.97       11.85      9.52 o 
  -6   2  11       31.59       34.81      6.65 o 
  -4   2  11      228.30      209.79      7.96 o 
  -2   2  11      635.23      639.36     13.72 o 
   0   2  11      554.50      544.91      7.05 o 
   2   2  11      179.63      174.61      6.96 o 
   4   2  11       19.05       21.53      6.16 o 
  -5   3  11       11.43       10.99      5.90 o 
  -3   3  11       27.94       36.66      6.05 o 
  -1   3  11       10.07       20.84      4.93 o 
   1   3  11        0.83        3.53      3.45 o 
   3   3  11        0.64       -5.74      4.11 o 
  -6   4  11        1.89       -1.67      5.77 o 
  -4   4  11        5.83        9.02      5.30 o 
  -2   4  11        4.40       -1.37      3.19 o 
   0   4  11        4.01       10.82      3.20 o 
   2   4  11       56.42       74.89      6.61 o 
   4   4  11       50.57       40.73      9.80 o 
  -5   5  11      135.65      123.78      7.54 o 
  -3   5  11      483.75      428.38     15.06 o 
  -1   5  11      850.55      766.40     12.51 o 
   1   5  11      607.09      561.94     10.10 o 
   3   5  11      178.18      147.44      9.00 o 
  -6   6  11       37.98       55.57      8.89 o 
  -4   6  11       54.51       65.00      7.97 o 
  -2   6  11       18.98       13.19      4.21 o 
   0   6  11        0.87       -3.15      3.67 o 
   2   6  11        9.45        8.11      5.42 o 
   4   6  11        6.45        0.28      5.71 o 
  -5   7  11        1.37        4.14      6.76 o 
  -3   7  11        4.99        2.67      5.09 o 
  -1   7  11       89.98       81.34      7.70 o 
   1   7  11      158.10      137.83      5.64 o 
   3   7  11       76.26      103.46     22.05 o 
  -4   8  11        9.73        3.23      6.73 o 
  -2   8  11        2.17        8.66      4.60 o 
   0   8  11        0.05       -2.93      4.14 o 
   2   8  11        0.25       -4.18      4.30 o 
  -3   9  11        0.24       -6.56      4.37 o 
  -1   9  11        0.30       -2.54      4.56 o 
   1   9  11        3.43        6.40      5.48 o 
  -2  10  11       24.22       43.23      6.41 o 
   0  10  11       28.25       35.75      6.95 o 
  -6   0  12       20.39       32.81      7.06 o 
  -4   0  12       95.06       96.36     33.02 o 
  -2   0  12      297.81      295.56      9.06 o 
   0   0  12      332.66      366.70      9.76 o 
   2   0  12      115.95      126.13      9.48 o 
   4   0  12       11.00       14.14      9.00 o 
  -5   1  12      239.38      256.69     27.06 o 
  -3   1  12      873.74      776.52     13.81 o 
  -1   1  12     1253.91     1197.68     15.57 o 
   1   1  12      623.46      596.93     10.46 o 
   3   1  12      143.58      142.74      7.24 o 
  -6   2  12       24.55       32.09      7.00 o 
  -4   2  12       22.10       35.60      8.96 o 
  -2   2  12        3.47       11.01      4.95 o 
   0   2  12        0.03       -3.50      2.75 o 
   2   2  12        0.34       -0.71      4.51 o 
   4   2  12        0.15        3.62      8.76 o 
  -5   3  12      161.69      151.27      9.32 o 
  -3   3  12      239.39      216.91      8.17 o 
  -1   3  12      141.13      115.37      5.03 o 
   1   3  12       76.00       79.83      5.73 o 
   3   3  12       38.39       46.96      6.57 o 
  -6   4  12        0.61        0.95      8.40 o 
  -4   4  12       17.47       15.29      5.87 o 
  -2   4  12      167.99      170.22      7.72 o 
   0   4  12      292.60      294.48      7.38 o 
   2   4  12      143.17      137.94      7.99 o 
   4   4  12       25.89       30.26      6.69 o 
  -5   5  12       29.23       33.39      7.09 o 
  -3   5  12       96.04       87.70      6.49 o 
  -1   5  12       78.95       85.18      5.02 o 
   1   5  12       13.20       20.29      4.99 o 
   3   5  12        0.00       -3.71      5.04 o 
  -4   6  12       39.77       47.42      8.40 o 
  -2   6  12       74.75       93.27      6.48 o 
   0   6  12       50.35       64.91      5.89 o 
   2   6  12       15.31       11.18      5.94 o 
  -5   7  12        4.89       -0.72      6.67 o 
  -3   7  12       39.95       52.44      7.70 o 
  -1   7  12      125.15      127.39     11.07 o 
   1   7  12      146.63      133.52      7.04 o 
  -4   8  12       99.49      105.48     15.26 o 
  -2   8  12      259.12      237.73     13.07 o 
   0   8  12      293.80      259.21      9.43 o 
   2   8  12      133.68      121.50      8.02 o 
  -3   9  12      157.92      135.36      8.59 o 
  -1   9  12      194.41      183.07      7.43 o 
  -5   1  13        0.52       -0.31      5.33 o 
  -3   1  13        1.05       -1.63      4.34 o 
  -1   1  13        0.42       -3.27      5.06 o 
   1   1  13        1.41        3.84      5.22 o 
   3   1  13        1.23       -7.43     11.89 o 
  -6   2  13       91.76       95.36     18.64 o 
  -4   2  13      306.21      299.89     15.62 o 
  -2   2  13      309.34      267.20      9.16 o 
   0   2  13       75.84       80.58     10.36 o 
   2   2  13        2.23       -2.36      4.50 o 
  -5   3  13       28.79       40.09      7.09 o 
  -3   3  13       37.34       67.50      7.71 o 
  -1   3  13       23.23       34.47      4.97 o 
   1   3  13        9.34        8.91      3.89 o 
   3   3  13        1.91        0.33      4.93 o 
  -4   4  13       89.00       85.37     25.99 o 
  -2   4  13      175.63      185.72      8.32 o 
   0   4  13      214.91      218.94      6.84 o 
   2   4  13      131.61      121.53     11.01 o 
  -5   5  13       17.90       22.80      7.25 o 
  -3   5  13       26.82       34.36      6.66 o 
  -1   5  13        9.37       12.14      5.82 o 
   1   5  13        1.36       -3.57      3.72 o 
   3   5  13       10.07       17.52     15.43 o 
  -4   6  13       93.28      103.71     10.93 o 
  -2   6  13      189.60      173.53      8.43 o 
   0   6  13      150.09      125.88      7.91 o 
   2   6  13       53.80       67.42      6.18 o 
  -3   7  13       42.39       49.13      7.99 o 
  -1   7  13       58.35       76.07     11.37 o 
   1   7  13       14.41       16.03      7.83 o 
  -2   8  13        3.41       -1.47      4.58 o 
   0   8  13        6.06        7.50      5.89 o 
  -4   0  14      148.84      122.12     16.07 o 
  -2   0  14      317.25      275.81     17.84 o 
   0   0  14      399.54      363.34     10.87 o 
   2   0  14      255.40      230.41     11.89 o 
  -5   1  14        0.64        3.44     13.78 o 
  -3   1  14       42.05       66.11      6.94 o 
  -1   1  14      184.53      172.18      7.94 o 
   1   1  14      219.96      228.72      6.59 o 
   3   1  14       94.55       95.77      7.09 o 
  -4   2  14      122.10      113.20     17.33 o 
  -2   2  14      168.48      138.10      7.40 o 
   0   2  14      111.27      110.24      5.61 o 
   2   2  14       39.61       40.01      8.84 o 
  -5   3  14        0.19        0.38      6.01 o 
  -3   3  14       19.68       17.79      6.33 o 
  -1   3  14       54.05       79.83      7.81 o 
   1   3  14       42.25       52.28      5.21 o 
  -4   4  14       99.86       96.41      7.29 o 
  -2   4  14      143.64      147.21      7.84 o 
   0   4  14       66.72       80.60     10.60 o 
   2   4  14        8.37        2.82      5.37 o 
  -3   5  14       14.55        9.02      7.87 o 
  -1   5  14        1.04       -7.37      5.32 o 
   1   5  14        0.03        1.24      5.22 o 
  -4   6  14       13.07       14.05      6.95 o 
  -2   6  14       47.26       55.24      8.13 o 
   0   6  14       62.17       62.62      7.55 o 
  -3   7  14        2.01        5.14      6.98 o 
  -1   7  14        8.77       13.39      5.29 o 
  -5   1  15        0.49        7.22     10.18 o 
  -3   1  15        3.59        5.86     12.45 o 
  -1   1  15        7.22       27.88      9.37 o 
   1   1  15        7.55       13.30      4.43 o 
  -4   2  15       68.04       84.56     18.74 o 
  -2   2  15      267.64      263.15      9.72 o 
   0   2  15      290.16      329.21     16.95 o 
   2   2  15       96.05       91.47      6.55 o 
  -3   3  15       17.69       36.43      9.76 o 
  -1   3  15       16.42       29.39      6.99 o 
   1   3  15        7.73       12.60      7.11 o 
  -4   4  15       29.26       48.74      8.10 o 
  -2   4  15       49.94       93.51     18.00 o 
   0   4  15       34.09       54.00     10.77 o 
  -3   5  15       25.32       40.64      7.73 o 
  -1   5  15       38.41       62.17      9.20 o 
  -2   6  15       66.56      104.16      9.86 o 
  -2   0  16        0.01        4.74     12.53 o 
   0   0  16        0.10       -5.46     13.58 o 
  -3   1  16      125.08      139.70     12.75 o 
  -1   1  16      162.06      158.57     15.34 o 
  -2   2  16       62.90       84.86      9.09 o 
   0   2  16       91.85      119.79     13.50 o 
  -3   3  16        0.18       -5.11      5.96 o 
  -1   3  16        1.74        5.02      7.63 o 
  -2   4  16       23.73       27.43      7.37 o 
                                                 
